# Supplementary material for: Precision Oncology in Canada: Converting Vision to Reality with Lessons from International Programs
Source: Curr Oncol. 2022 Sep 30;29(10):7257–71. doi: 10.3390/curroncol29100572 (PMC9600134; doi:10.3390/curroncol29100572)
Supplement: Supplementary file 1 [file curroncol-29-00572-s001.zip]

Archive with 1 entries (1 files):
- curroncol-1786377-supplementary.pdf
